# Supplementary material for: Food Parenting Practices among Parents with Overweight and Obesity: A Systematic Review
Source: Nutrients. 2018 Dec 12;10(12):1966. doi: 10.3390/nu10121966 (PMC6316864; doi:10.3390/nu10121966)
Supplement: Supplementary file 1 [file nutrients-10-01966-s001.zip]

Archive with 3 entries (2 files):
- supplementary-final check/
- supplementary-final check/S1 Database search strategies.docx
- supplementary-final check/S2 PRISMA checklist.doc
